# Supplementary material for: Blockade of the STAT3/BCL-xL Axis Leads to the Cytotoxic and Cisplatin-Sensitizing Effects of Fucoxanthin, a Marine-Derived Carotenoid, on Human Bladder Urothelial Carcinoma Cells
Source: Mar Drugs. 2025 Jan 22;23(2):54. doi: 10.3390/md23020054 (PMC11857094; doi:10.3390/md23020054)
Supplement: Supplementary file 1 [file marinedrugs-23-00054-s001.zip]

Archive with 1 entries (1 files):
- marinedrugs-3428524-supplementary.pdf
